# Supplementary material for: Investigating the Reliability of Novel Nasal Anthropometry Using Advanced Three-Dimensional Digital Stereophotogrammetry
Source: J Pers Med. 2022 Jan 6;12(1):60. doi: 10.3390/jpm12010060 (PMC8777712; doi:10.3390/jpm12010060)
Supplement: Supplementary file 1 [file jpm-12-00060-s001.zip]

Archive with 1 entries (1 files):
- jpm-1502051-supplementary.pdf
